# Supplementary material for: Integrating influenza antigenic dynamics with molecular evolution
Source: eLife. 2014 Feb 4;3:e01914. doi: 10.7554/eLife.01914 (PMC3909918; doi:10.7554/eLife.01914)
Supplement: Figure 2—source data 1. — DOI: http://dx.doi.org/10.7554/eLife.01914.006 [file elife01914s001.tsv]

lineage	virus	year	ag1	ag2
H3N2	A/Wisconsin/67/2005	2005	38.4072	0.4420
H3N2	A/Trieste/25c/2007	2007	40.7500	0.2272
H3N2	A/Wisconsin/3/2007	2007	38.8065	0.1480
H3N2	A/Brisbane/10/2007	2007	38.3811	-0.0370
H3N2	A/Uruguay/716/2007	2007	37.9648	0.3682
H3N2	A/Johannesburg/15/2008	2008	41.0432	1.9083
H3N2	A/England/394/2008	2008	41.3898	1.2855
H3N2	A/Brisbane/24/2008	2008	38.9454	0.2056
H3N2	A/Norway/1/2009	2009	39.3093	1.0983
H3N2	A/England/669/2008	2008	39.3532	1.5366
H3N2	A/Stockholm/26/2008	2008	39.2098	1.0191
H3N2	A/Switzerland/1397477/2008	2008	40.5433	1.9173
H3N2	A/Perth/16/2009	2009	44.8195	-1.1446
H3N2	A/RhodeIsland/1/2010	2010	43.7245	2.4134
H3N2	A/Alabama/5/2010	2010	45.6859	1.7844
H3N2	A/Perth/10/2010	2010	44.6865	1.2565
H3N2	A/Wisconsin/13/2010	2010	44.5068	0.1671
H3N2	A/Florida/43/2010	2010	45.0005	1.5437
H3N2	A/Minnesota/17/2010	2010	43.4156	2.1511
H3N2	A/HongKong/3170/2010	2010	43.5153	-0.4554
H3N2	A/Uvurkhangai/3970/2010	2010	43.4582	1.3047
H3N2	A/Ulaanbaatar/3849/2010	2010	43.5835	1.6919
H3N2	A/HongKong/1/1968	1968	1.2095	-0.7467
H3N2	A/England/42/1972	1972	4.9948	-1.3812
H3N2	A/Victoria/3/1975	1975	9.5306	-0.9176
H3N2	A/Texas/1/1977	1977	11.8596	0.2918
H3N2	A/Bangkok/1/1979	1979	13.3306	0.7011
H3N2	A/Philippines/2/1982	1982	14.1440	0.7401
H3N2	A/Mississippi/1/1985	1985	17.2357	2.1402
H3N2	A/Shanghai/11/1987	1987	17.6333	-1.5721
H3N2	A/Beijing/352/1989	1989	21.2951	1.1427
H3N2	A/Beijing/32/1992	1992	23.3834	-2.5861
H3N2	A/Johannesburg/33/1994	1994	26.9280	-3.4322
H3N2	A/Wuhan/359/1995	1995	27.3515	1.7145
H3N2	A/Sydney/5/1997	1997	32.4341	1.9137
H3N2	A/Canada/578/2004	2004	36.9925	0.1972
H3N2	A/Fujian/411/2002	2002	34.7569	-0.7090
H3N2	A/Taiwan/8/2002	2002	32.9707	0.8255
H3N2	A/Fujian/445/2003	2003	34.3927	0.3909
H3N2	A/Shanghai/369/2003	2003	34.8604	1.8682
H3N2	A/Taiwan/1529/2003	2003	34.9895	0.9534
H3N2	A/Anhui/1238/2005	2005	37.7743	0.0415
H3N2	A/Anhui/1239/2005	2005	38.8612	1.6047
H3N2	A/Taiwan/51/2005	2005	37.6569	-0.5369
H3N2	A/Taiwan/83/2006	2006	38.1495	0.1192
H3N2	A/Taiwan/99/2006	2006	38.1908	0.2251
H3N2	A/Finland/170/2003	2003	34.3976	0.5872
H3N2	A/Sofia/141/2003	2003	32.4757	1.9276
H3N2	A/BadenWuerttemberg/38/2005	2005	36.4207	0.6435
H3N2	A/Lyon/108/2005	2005	38.3384	0.3975
H3N2	A/Lyon/636/2006	2006	38.4309	-1.4776
H3N2	A/Ukraine/13/2006	2006	38.0016	-2.1005
H3N2	A/Romania/802-03/2003	2003	34.7989	-0.9319
H3N2	A/Paris/207/2002	2002	33.2070	1.1278
H3N2	A/Lyon/1324/2006	2006	39.5538	-0.8545
H3N2	A/Lyon/1331/2006	2006	39.1939	-0.4689
H3N2	A/Lyon/1359/2006	2006	40.3210	-0.9641
H3N2	A/Lyon/1292/2006	2006	38.0086	0.3152
H3N2	A/Lyon/1313/2006	2006	39.1425	-0.0251
H3N2	A/Toulon/1244/2006	2006	39.6724	-0.3204
H3N2	A/Gunma/16/2005	2005	35.8601	3.3637
H3N2	A/Ishikawa/102/2002	2002	33.8531	0.6141
H3N2	A/Osaka/56/2004	2004	38.4493	-0.3525
H3N2	A/Auckland/6/2003	2003	34.7110	-0.1569
H3N2	A/ChristChurch/28/2003	2003	34.9774	0.0131
H3N2	A/Wellington/1/2004	2004	36.0648	-0.1148
H3N2	A/Beijing/51/2002	2002	34.7171	0.3165
H3N2	A/Brisbane/5/2002	2002	33.5104	1.0485
H3N2	A/Brisbane/6/2002	2002	32.2792	1.3758
H3N2	A/NewCaledonia/6/2002	2002	32.6986	1.6009
H3N2	A/Brisbane/7/2003	2003	35.0081	-0.9790
H3N2	A/NewCaledonia/20/2003	2003	34.8168	-0.2474
H3N2	A/Townsville/1/2003	2003	34.4816	-0.1424
H3N2	A/Brisbane/3/2005	2005	36.4323	-6.0696e-6
H3N2	A/Brisbane/9/2006	2006	39.1082	1.1545
H3N2	A/NewYork/55/2004	2004	37.0675	0.5392
H3N2	A/Wisconsin/19/2004	2004	36.9281	-0.0189
H3N2	A/Wisconsin/68/2005	2005	38.0599	-0.6544
H3N2	A/Montana/439520/2005	2005	37.4377	0.4032
H3N2	A/Wyoming/2/2003	2003	33.2194	0.7266
H3N2	A/Wyoming/3/2003	2003	34.8165	-0.4582
H3N2	A/NorthDakota/1/2004	2004	36.7231	-0.8671
H3N2	A/Washington/1/2004	2004	37.1034	0.1994
H3N2	A/Wyoming/1/2006	2006	38.4964	-0.7774
H3N2	A/Idaho/2008/2003	2003	34.0610	0.1414
H3N2	A/Wyoming/0049/2005	2005	37.5141	0.6413
H3N2	A/Peru/1296/2004	2004	36.1818	1.5343
H3N2	A/Brazil/1742/2005	2005	37.3016	0.8823
H3N2	A/Nepal/1646/2004	2004	36.6810	-0.6033
H3N2	A/Nepal/921/2006	2006	38.7789	0.1593
H3N2	A/SouthAustralia/102/2001	2001	33.9358	2.1475
H3N2	A/Victoria/102/2003	2003	32.0240	1.0300
H3N2	A/Victoria/110/2004	2004	34.9354	1.3814
H3N2	A/Victoria/500/2004	2004	36.5025	0.4487
H3N2	A/Victoria/523/2004	2004	36.9177	0.4251
H3N2	A/Victoria/503/2006	2006	38.6741	0.1082
H3N2	A/HongKong/2831/2005	2005	38.5397	-0.2940
H3N2	A/HongKong/218/2006	2006	37.9306	-1.0172
H3N2	A/HongKong/1550/2002	2002	32.3025	1.2179
H3N2	A/Daejeon/390/2002	2002	33.4007	-1.8119
H3N2	A/Pusan/504/2002	2002	34.8218	0.3542
H3N2	A/Incheon/677/2006	2006	37.6848	-1.0739
H3N2	A/Cheonnam/432/2002	2002	34.6937	0.3381
H3N2	A/Korea/770/2002	2002	34.5325	0.6652
H3N2	A/Philippines/472/2002	2002	33.7186	0.1154
H3N2	A/Philippines/825/2003	2003	35.3965	-0.0997
H3N2	A/Singapore/95/2003	2003	35.0694	-0.6274
H3N2	A/Malaysia/1/2004	2004	36.3932	0.9579
H3N2	A/Singapore/36/2004	2004	34.9902	1.8285
H3N2	A/Singapore/37/2004	2004	37.0051	0.2809
H3N2	A/Singapore/35/2005	2005	39.1400	1.6907
H3N2	A/Singapore/38/2005	2005	36.9756	2.7104
H3N2	A/Singapore/70/2005	2005	39.1100	-1.0167
H3N2	A/Singapore/57/2006	2006	37.2495	-0.1604
H3N2	A/Guam/228/2002	2002	33.8608	-0.1625
H3N2	A/Philippines/1159050/2002	2002	31.3611	1.4400
H3N2	A/Louisiana/4/2003	2003	34.4102	0.0339
H3N2	A/Mississippi/5/2004	2004	36.7481	1.0451
H3N2	A/Tennessee/6/2004	2004	37.1240	-0.8697
H3N2	A/NorthCarolina/13/2005	2005	38.1971	0.3274
H3N2	A/Florida/2/2006	2006	39.0044	-0.5629
H3N2	A/Kentucky/3/2006	2006	38.8504	0.0682
H3N2	A/Fukuoka/15/2002	2002	30.5570	1.3005
H3N2	A/Kumamoto/102/2002	2002	34.3850	-0.4174
H3N2	A/Hiroshima/39/2004	2004	36.3154	1.5941
H3N2	A/Hiroshima/52/2005	2005	39.1386	1.2791
H3N2	A/Okayama/29/2005	2005	38.2884	-1.3915
H3N2	A/Kitakyushu/5/2006	2006	35.8691	-0.4443
H3N2	A/Texas/40/2003	2003	34.2631	-0.4493
H3N2	A/California/7/2004	2004	36.7466	-0.1429
H3N2	A/Oklahoma/8/2004	2004	35.0834	0.0687
H3N2	A/Texas/6/2004	2004	37.3376	-0.1648
H3N2	A/California/20/2005	2005	38.5701	-0.1840
H3N2	A/Bilthoven/15793/1968	1968	1.5937	-1.3766
H3N2	A/Bilthoven/16190/1968	1968	1.7300	-1.5201
H3N2	A/Bilthoven/16398/1968	1968	2.0966	-0.6504
H3N2	A/Bilthoven/808/1969	1969	3.1892	-2.9361
H3N2	A/Bilthoven/908/1969	1969	1.3280	0.3852
H3N2	A/Bilthoven/17938/1969	1969	0.5590	-1.2717
H3N2	A/Bilthoven/93/1970	1970	1.0717	-2.3491
H3N2	A/Bilthoven/2668/1970	1970	1.9004	-3.6161
H3N2	A/Bilthoven/6449/1971	1971	0.0321	-3.9136
H3N2	A/Bilthoven/21438/1971	1971	1.8555	0.1832
H3N2	A/Bilthoven/21801/1971	1971	2.8259	-1.3996
H3N2	A/HongKong/107/1971	1971	0.8180	0.0372
H3N2	A/Bilthoven/6022/1972	1972	3.6872	0.3848
H3N2	A/Bilthoven/21793/1972	1972	5.4196	0.5797
H3N2	A/Bilthoven/23290/1972	1972	5.5387	0.2751
H3N2	A/Bilthoven/23337/1972	1972	5.3375	0.0062
H3N2	A/Bilthoven/552/1973	1973	5.6115	2.0693
H3N2	A/Bilthoven/748/1973	1973	5.6162	1.6470
H3N2	A/Bilthoven/3517/1973	1973	4.9074	0.8316
H3N2	A/PortChalmers/1/1973	1973	7.3674	-0.1507
H3N2	A/Bilthoven/5146/1974	1974	5.7450	1.8212
H3N2	A/Bilthoven/5930/1974	1974	5.2700	1.3977
H3N2	A/Bilthoven/5931/1974	1974	5.6735	1.3689
H3N2	A/Bilthoven/7398/1974	1974	5.3177	0.8160
H3N2	A/Bilthoven/9459/1974	1974	5.8109	1.6214
H3N2	A/Bilthoven/4273/1975	1975	5.7277	1.2292
H3N2	A/Bilthoven/334/1975	1975	7.9207	-0.4395
H3N2	A/Bilthoven/1843/1975	1975	7.5865	0.6545
H3N2	A/Bilthoven/2600/1975	1975	5.9709	1.8129
H3N2	A/Bilthoven/2813/1975	1975	5.3771	1.9650
H3N2	A/Bilthoven/5168/1976	1976	9.6262	-2.1100
H3N2	A/Bilthoven/1761/1976	1976	9.6949	-2.1260
H3N2	A/Bilthoven/2271/1976	1976	10.6804	0.3143
H3N2	A/Bilthoven/5029/1976	1976	9.7465	-2.5894
H3N2	A/Bilthoven/5657/1976	1976	9.6749	-2.0932
H3N2	A/Bilthoven/6545/1976	1976	9.5509	-2.1300
H3N2	A/Amsterdam/1609/1977	1977	9.1892	-2.7432
H3N2	A/Bilthoven/3895/1977	1977	9.5469	-1.6702
H3N2	A/Rotterdam/5828/1977	1977	8.1598	-2.0651
H3N2	A/Rotterdam/8179/1977	1977	9.1790	-1.9044
H3N2	A/Netherlands/209/1980	1980	12.7474	0.2582
H3N2	A/Rotterdam/577/1980	1980	12.6438	0.3823
H3N2	A/Lyon/2380/1981	1981	14.2648	1.0643
H3N2	A/Bilthoven/4791/1981	1981	14.0545	1.2428
H3N2	A/Netherlands/241/1982	1982	12.9914	0.0741
H3N2	A/Auckland/4382/1982	1982	14.1924	1.0569
H3N2	A/Bilthoven/10684/1982	1982	14.0649	1.8286
H3N2	A/Oslo/13676/1983	1983	14.4551	0.7540
H3N2	A/Caen/1/1984	1984	15.5306	1.5135
H3N2	A/Netherlands/330/1985	1985	14.2777	0.4309
H3N2	A/Stockholm/10/1985	1985	15.1926	-0.4391
H3N2	A/Wellington/4/1985	1985	15.7910	-0.2066
H3N2	A/Netherlands/333/1985	1985	16.8586	1.4286
H3N2	A/Guildford/V728/1985	1985	16.0354	0.6132
H3N2	A/Colorado/2/1986	1986	14.7577	-0.3494
H3N2	A/Leningrad/360/1986	1986	15.1786	-0.8143
H3N2	A/Sichuan/2/1987	1987	17.8133	-1.9214
H3N2	A/Victoria/7/1987	1987	17.8449	0.7531
H3N2	A/Netherlands/450/1988	1988	18.9461	-1.6417
H3N2	A/Oklahoma/5/1988	1988	17.8186	1.4942
H3N2	A/Victoria/1/1988	1988	17.9918	1.8920
H3N2	A/ChristChurch/2/1988	1988	15.2968	-0.9773
H3N2	A/Stockholm/12/1988	1988	18.6165	-1.0357
H3N2	A/England/427/1988	1988	19.0204	-2.3447
H3N2	A/Atlanta/3572/1988	1988	18.0629	-1.4751
H3N2	A/Netherlands/620/1989	1989	19.1662	-1.8980
H3N2	A/England/138/1989	1989	18.7889	-1.4429
H3N2	A/Eindhoven/3447/1989	1989	19.5008	-0.8954
H3N2	A/Geneva/5007/1989	1989	19.1766	-2.1111
H3N2	A/Waikato/1/1989	1989	20.2750	-1.2638
H3N2	A/Guizhou/54/1989	1989	19.5112	-3.7780
H3N2	A/HongKong/1/1989	1989	19.6505	-2.2855
H3N2	A/Netherlands/650/1989	1989	19.2529	-2.6445
H3N2	A/Netherlands/738/1989	1989	18.8537	-2.9743
H3N2	A/Singapore/35/1989	1989	20.2484	-1.1200
H3N2	A/Singapore/40/1989	1989	19.6299	-0.8604
H3N2	A/Wellington/5/1989	1989	20.0543	-1.4710
H3N2	A/Beijing/353/1989	1989	20.3920	1.5209
H3N2	A/Atlanta/211/1989	1989	18.5268	0.3967
H3N2	A/Singapore/34/1989	1989	19.8895	-1.8299
H3N2	A/Singapore/36/1989	1989	19.9143	-2.0485
H3N2	A/Singapore/53/1989	1989	19.4683	-1.6920
H3N2	A/Victoria/1/1989	1989	18.1152	-3.0228
H3N2	A/Victoria/2/1990	1990	20.2511	2.1993
H3N2	A/Wellington/3/1990	1990	20.4551	2.4551
H3N2	A/Memphis/2/1990	1990	19.6225	-2.0854
H3N2	A/Seoul/1/1990	1990	20.6185	-1.6741
H3N2	A/Memphis/5/1990	1990	19.0341	-0.6389
H3N2	A/Shanghai/24/1990	1990	21.3356	-3.2264
H3N2	A/Lyon/1149/1991	1991	21.5403	3.0668
H3N2	A/Netherlands/891/1991	1991	20.1630	1.9966
H3N2	A/Madrid/G12/1991	1991	19.3662	2.7561
H3N2	A/Netherlands/816/1991	1991	20.1191	2.9916
H3N2	A/Lyon/1182/1991	1991	21.4486	2.9463
H3N2	A/Lyon/24222/1991	1991	21.3146	2.5403
H3N2	A/Stockholm/20/1991	1991	20.1388	2.9810
H3N2	A/Victoria/33/1992	1992	20.1767	2.2210
H3N2	A/Madrid/G58/1992	1992	20.9637	2.1932
H3N2	A/Nijmegen/3129/1992	1992	20.3326	1.9156
H3N2	A/Netherlands/935/1992	1992	20.2219	2.1183
H3N2	A/Paris/583/1992	1992	20.5025	2.5105
H3N2	A/Paris/614/1992	1992	20.5134	3.5021
H3N2	A/SouthAustralia/8/1992	1992	20.3661	3.4557
H3N2	A/SouthAustralia/23/1992	1992	20.0910	3.2030
H3N2	A/SouthAustralia/27/1992	1992	22.1447	2.6123
H3N2	A/Stockholm/7/1992	1992	19.4780	2.2256
H3N2	A/Paris/467/1992	1992	19.7597	1.9851
H3N2	A/Tilburg/5957/1992	1992	20.6682	2.3164
H3N2	A/Netherlands/938/1992	1992	21.9735	-3.9104
H3N2	A/Sendai/C273/1992	1992	25.1583	-2.6986
H3N2	A/Stockholm/12/1992	1992	24.5885	-2.6047
H3N2	A/Stockholm/13/1992	1992	20.8121	2.9455
H3N2	A/Umea/2000/1992	1992	21.1689	2.6123
H3N2	A/Oviedo/31/1992	1992	20.2348	2.2087
H3N2	A/Nijmegen/3126/1992	1992	21.4804	2.6196
H3N2	A/Netherlands/823/1992	1992	21.1838	2.6978
H3N2	A/Paris/320/1992	1992	20.1592	2.3479
H3N2	A/Paris/325/1992	1992	20.6227	2.7617
H3N2	A/Paris/407/1992	1992	20.3973	2.6324
H3N2	A/Paris/424/1992	1992	20.8082	2.7851
H3N2	A/Paris/457/1992	1992	20.2464	2.9019
H3N2	A/Paris/490/1992	1992	21.1944	2.6551
H3N2	A/Paris/512/1992	1992	21.2567	2.7408
H3N2	A/Paris/548/1992	1992	21.6202	2.6210
H3N2	A/Paris/564/1992	1992	20.8054	2.7193
H3N2	A/Paris/597/1992	1992	20.8133	2.4292
H3N2	A/Stockholm/8/1992	1992	21.6341	2.7704
H3N2	A/Madrid/G102/1993	1993	24.8574	-2.9995
H3N2	A/Madrid/G252/1993	1993	27.4506	-0.7220
H3N2	A/Netherlands/241/1993	1993	26.6979	-2.9649
H3N2	A/Akita/4/1993	1993	25.6612	-3.2319
H3N2	A/Madrid/G109/1993	1993	25.9979	-3.0735
H3N2	A/Madrid/G122/1993	1993	26.8169	-2.8596
H3N2	A/Madrid/G130/1993	1993	23.8579	-3.1028
H3N2	A/Netherlands/3/1993	1993	24.6027	-2.5961
H3N2	A/Netherlands/101/1993	1993	23.9892	-3.2794
H3N2	A/Netherlands/115/1993	1993	23.8161	-3.5146
H3N2	A/Netherlands/126/1993	1993	23.4125	-4.0789
H3N2	A/Shiga/6/1993	1993	26.2179	-2.7770
H3N2	A/Yamagata/56/1993	1993	26.9378	-4.2642
H3N2	A/Yamagata/61/1993	1993	26.5992	-4.3390
H3N2	A/Yamagata/62/1993	1993	26.4488	-4.3054
H3N2	A/Shandong/9/1993	1993	25.1516	-2.7625
H3N2	A/Lyon/672/1993	1993	25.3010	-3.4096
H3N2	A/Netherlands/371/1993	1993	26.3980	-3.1804
H3N2	A/Oslo/2352/1993	1993	24.3573	-3.8406
H3N2	A/Stockholm/20/1993	1993	26.6248	-2.2874
H3N2	A/Guangdong/25/1993	1993	26.8413	-2.8884
H3N2	A/HongKong/1/1994	1994	26.1395	-2.0150
H3N2	A/HongKong/2/1994	1994	25.4109	-2.5020
H3N2	A/HongKong/55/1994	1994	26.7596	-1.9251
H3N2	A/HongKong/56/1994	1994	26.3559	-2.0956
H3N2	A/SouthAustralia/15/1994	1994	26.7583	-2.3816
H3N2	A/SouthAustralia/25/1994	1994	26.6608	-2.4076
H3N2	A/England/7/1994	1994	28.1012	-0.7466
H3N2	A/Johannesburg/47/1994	1994	26.1866	-3.2486
H3N2	A/Netherlands/18/1994	1994	25.6392	-1.1743
H3N2	A/Netherlands/1/1995	1995	26.8517	-3.0699
H3N2	A/Finland/338/1995	1995	27.0888	0.1131
H3N2	A/Geneva/AI9509/1995	1995	26.6106	0.2745
H3N2	A/HongKong/32/1995	1995	26.8904	-2.8113
H3N2	A/Finland/339/1995	1995	28.5169	-1.1901
H3N2	A/HongKong/3/1995	1995	25.8648	-1.2881
H3N2	A/Finland/381/1995	1995	28.3665	-1.1952
H3N2	A/HongKong/38/1995	1995	26.7947	-1.4599
H3N2	A/HongKong/49/1995	1995	28.2232	-0.4804
H3N2	A/HongKong/55/1995	1995	26.2596	0.5664
H3N2	A/Lyon/2279/1995	1995	28.6926	-0.8701
H3N2	A/Nanchang/933/1995	1995	26.6181	0.6504
H3N2	A/Netherlands/271/1995	1995	28.1582	-0.1693
H3N2	A/Victoria/75/1995	1995	26.2646	-1.3300
H3N2	A/Brisbane/8/1996	1996	28.6163	2.0923
H3N2	A/Geneva/3958/1996	1996	27.8956	1.3724
H3N2	A/HongKong/20/1996	1996	27.9282	1.5448
H3N2	A/HongKong/42/1996	1996	27.4364	-2.6400
H3N2	A/HongKong/357/1996	1996	27.3510	1.2271
H3N2	A/HongKong/358/1996	1996	27.6721	1.2872
H3N2	A/HongKong/434/1996	1996	27.2963	-3.4686
H3N2	A/Netherlands/91/1996	1996	27.6259	-2.2942
H3N2	A/Singapore/1/1996	1996	27.2395	2.3022
H3N2	A/Lyon/1781/1996	1996	26.6308	1.2928
H3N2	A/HongKong/1/1997	1997	26.3899	1.6500
H3N2	A/Nice/491/1997	1997	28.7636	1.1515
H3N2	A/Auckland/10/1997	1997	32.6080	1.4031
H3N2	A/HongKong/280/1997	1997	26.5015	2.4363
H3N2	A/Netherlands/300/1997	1997	31.0646	3.1845
H3N2	A/Johannesburg/10/1997	1997	26.2791	1.4278
H3N2	A/Oslo/21/1997	1997	26.5450	1.6858
H3N2	A/Oslo/244/1997	1997	26.7535	2.0249
H3N2	A/Netherlands/5/1998	1998	27.0023	0.8354
H3N2	A/Netherlands/414/1998	1998	31.1443	2.1954
H3N2	A/Netherlands/462/1998	1998	31.9317	2.6464
H3N2	A/Netherlands/427/1998	1998	32.4607	1.6117
H3N2	A/Moscow/10/1999	1999	31.5545	0.9407
H3N2	A/Netherlands/301/1999	1999	31.6029	1.1905
H3N2	A/Panama/2007/1999	1999	32.3978	1.6870
H3N2	A/Netherlands/3/2000	2000	31.7308	1.3005
H3N2	A/Netherlands/118/2001	2001	31.8115	1.0592
H3N2	A/Netherlands/126/2001	2001	31.8810	0.6101
H3N2	A/Netherlands/124/2001	2001	32.0795	0.0890
H3N2	A/Netherlands/1/2002	2002	32.0679	-0.1661
H3N2	A/Netherlands/22/2003	2003	34.8842	-1.6922
H3N2	A/England/392/2008	2008	41.6907	1.1329
H3N2	A/Paris/458/2008	2008	38.8621	1.2174
H3N2	A/Singapore/N593/2008	2008	39.3392	0.6496
H3N2	A/Sweden/3/2008	2008	39.6543	-0.2099
H3N2	A/England/687/2008	2008	39.7998	0.5456
H3N2	A/Seoul/4436/2008	2008	40.7087	0.6539
H3N2	A/Switzerland/1409281/2008	2008	39.9189	0.5028
H3N2	A/Poitiers/1341/2008	2008	39.7072	1.1324
H3N2	A/Tanger/533/2009	2009	39.3537	0.4418
H3N2	A/Torino/14/2008	2008	38.5624	1.0313
H3N2	A/Algeria/G202/2009	2009	40.2177	0.7052
H3N2	A/Finland/9/2008	2008	41.1934	2.7867
H3N2	A/HongKong/1952/2009	2009	44.6145	-0.0919
H3N2	A/HongKong/1985/2009	2009	44.2098	0.1718
H3N2	A/Wisconsin/15/2009	2009	45.2621	0.1988
H3N2	A/Cameroon/675/2009	2009	43.4126	-1.4954
H3N2	A/HongKong/34430/2009	2009	44.0344	-0.3465
H3N2	A/HongKong/26560/2009	2009	44.8757	1.8004
H3N2	A/Philippines/2191/2009	2009	45.9420	0.5910
H3N2	A/Sweden/2/2009	2009	43.7417	0.3858
H3N2	A/Stockholm/89/2009	2009	42.4731	0.0288
H3N2	A/Umea/4/2009	2009	44.0518	-0.0533
H3N2	A/Norway/3789/2009	2009	42.7198	-2.3287
H3N2	A/Norway/3790/2009	2009	42.7717	-2.7685
H3N2	A/Stockholm/112/2009	2009	43.1653	-1.3172
H3N2	A/Israel/22/2009	2009	42.5091	-2.1774
H3N2	A/Israel/24/2009	2009	42.4626	-1.9340
H3N2	A/Israel/26/2009	2009	42.1368	-2.2233
H3N2	A/NordrheinWestfalen/1/2010	2010	44.8538	0.0161
H3N2	A/Lyon/Cx-R/3120/2009	2009	42.6478	-1.4371
H3N2	A/Victoria/208/2009	2009	43.3462	0.0632
H3N2	A/Victoria/210/2009	2009	43.3619	-0.5842
H3N2	A/Stockholm/18/2011	2011	44.4625	1.7973
H3N2	A/Iowa/19/2010	2010	44.2680	0.1918
H3N2	A/Bratislava/31/2011	2011	45.2803	0.7082
H3N2	A/HongKong/3969/2011	2011	46.0302	1.2322
H3N2	A/Sofia/319/2007	2007	38.5186	0.0156
H3N2	A/Serres/77/2007	2007	38.4398	0.0712
H3N2	A/Texas/37/2007	2007	39.4914	-0.2209
H3N2	A/Nevada/5/2007	2007	40.1459	1.5087
H3N2	A/Taiwan/760/2007	2007	41.3921	0.4670
H3N2	A/Lyon/1381/2007	2007	41.3452	-0.2513
H3N2	A/Stockholm/1/2010	2010	44.6426	0.7169
H3N2	A/Stockholm/2/2010	2010	43.1550	1.0760
H3N2	A/Brisbane/11/2010	2010	43.6722	3.7394
H3N2	A/Alaska/5/2010	2010	43.2763	0.5259
H3N2	A/Guadeloupe/202/2010	2010	45.5539	1.0097
H3N2	A/Uppsala/3/2011	2011	46.3380	0.8504
H3N2	A/Montana/5/2011	2011	46.2276	1.1394
H3N2	A/SouthAustralia/3/2011	2011	47.2552	1.4588
H3N2	A/Sakai/20/2011	2011	45.8687	0.8342
H3N2	A/Bangladesh/5071/2011	2011	47.1282	2.3379
H3N2	A/Johannesburg/113/2011	2011	45.7722	0.6294
H3N2	A/Johannesburg/114/2011	2011	44.8518	0.6044
H3N2	A/Johannesburg/73/2011	2011	46.7509	1.8285
H3N2	A/Durban/92/2011	2011	44.4855	1.4592
H3N2	A/Johannesburg/78/2011	2011	45.8651	1.5283
H3N2	A/Johannesburg/79/2011	2011	44.6522	0.8524
H3N2	A/Johannesburg/94/2011	2011	45.1051	0.9697
H3N2	A/Johannesburg/99/2011	2011	45.1795	0.4410
H3N2	A/Johannesburg/107/2011	2011	45.3890	1.3109
H3N2	A/Johannesburg/153/2011	2011	45.3548	0.6113
H3N2	A/Norway/1762/2011	2011	47.2763	2.0283
H3N2	A/Norway/1775/2011	2011	44.7963	1.4197
H3N2	A/Toulouse/878/2001	2001	32.6785	1.0526
H3N2	A/Singapore/15/2001	2001	32.5711	0.0552
H3N2	A/HongKong/734/2001	2001	32.2268	0.5404
H1N1	A/Arizona/14/1978	1978	0.4067	1.6989
H1N1	A/Brazil/11/1978	1978	0.5684	-0.0009
H1N1	A/Lackland/3/1978	1978	2.7570	2.8295
H1N1	A/USSR/90/1977	1977	-0.7066	0.0205
H1N1	A/California/45/1978	1978	1.1042	1.6241
H1N1	A/Lackland/7/1978	1978	0.2894	0.8592
H1N1	A/Bayern/7/1995	1995	9.8581	-1.1527
H1N1	A/Beijing/262/1995	1995	14.2606	1.6055
H1N1	A/Chile/1/1983	1983	2.3745	-1.6915
H1N1	A/Denmark/56/2003	2003	14.4448	-1.1722
H1N1	A/Egypt/96/2002	2002	15.9650	0.3653
H1N1	A/England/2/2002	2002	15.4445	0.5063
H1N1	A/HongKong/1252/2000	2000	17.1493	-1.6759
H1N1	A/Johannesburg/5/2002	2002	16.0801	0.7481
H1N1	A/Johannesburg/82/1996	1996	8.9746	-1.6401
H1N1	A/Latvia/686/2002	2002	16.6823	1.0355
H1N1	A/Madagascar/57794/2000	2000	14.8884	-0.3272
H1N1	A/NewCaledonia/20/1999	1999	16.2058	0.4410
H1N1	A/Peru/1621/1999	1999	15.4087	2.6879
H1N1	A/Peru/1798/1999	1999	15.2160	2.3875
H1N1	A/RheinlandPfalz/34/2003	2003	16.0368	0.0782
H1N1	A/Singapore/6/1986	1986	8.7709	-0.8534
H1N1	A/Stockholm/13/2002	2002	15.5310	0.4877
H1N1	A/StPetersburg/49/2003	2003	15.8173	0.4473
H1N1	A/Switzerland/3100/2002	2002	15.7978	1.3042
H1N1	A/Taiwan/1/1986	1986	8.7620	-1.0107
H1N1	A/Texas/36/1991	1991	8.7439	0.1181
H1N1	A/Bangkok/1544/2004	2004	17.7392	0.0668
H1N1	A/Dakar/88/2003	2003	17.5744	-0.8392
H1N1	A/Denmark/22/2005	2005	15.9808	1.1393
H1N1	A/Denmark/3/2005	2005	17.9316	1.3826
H1N1	A/Denmark/86/2003	2003	16.6406	0.0620
H1N1	A/Egypt/136/2005	2005	17.4031	0.4583
H1N1	A/Florida/4/2004	2004	16.4660	1.1163
H1N1	A/HongKong/35/2006	2006	16.8928	1.6630
H1N1	A/HongKong/4580/2004	2004	16.6526	0.7088
H1N1	A/HongKong/4596/2004	2004	16.4035	1.1408
H1N1	A/HongKong/4922/2005	2005	17.5014	0.4779
H1N1	A/HongKong/948/2006	2006	17.1843	1.8423
H1N1	A/Hungary/2/2003	2003	17.2353	0.7442
H1N1	A/Iceland/123/2003	2003	16.9354	-0.2051
H1N1	A/Johannesburg/28/2005	2005	16.2875	1.3855
H1N1	A/Johannesburg/452/2005	2005	15.9636	0.8877
H1N1	A/Morocco/275/2004	2004	17.5368	0.3459
H1N1	A/Netherlands/128/2004	2004	17.1159	1.6183
H1N1	A/Poitiers/2168/2003	2003	17.1999	-0.0582
H1N1	A/Reunion/1409/2003	2003	17.7541	0.1257
H1N1	A/Shenzhen/227/1995	1995	10.4355	1.6256
H1N1	A/Thessaloniki/24/2005	2005	16.5142	1.2021
H1N1	A/England/333/1980	1980	1.8273	-0.5697
H1N1	A/India/6263/1980	1980	2.8542	-0.3626
H1N1	A/Annecy/2013/2009	2009	21.6501	0.5917
H1N1	A/Berlin/59/2008	2008	20.3210	0.4068
H1N1	A/Brisbane/59/2007	2007	20.6811	-1.4306
H1N1	A/Egypt/10/2007	2007	19.7574	-0.9895
H1N1	A/Finland/4/2007	2007	18.9212	0.8505
H1N1	A/Fukushima/141/2006	2006	19.3526	-1.5001
H1N1	A/Ghana/2/2008	2008	21.1920	0.1304
H1N1	A/Ghana/9/2008	2008	19.9228	0.2368
H1N1	A/Ghana/152/2008	2008	19.6152	0.6867
H1N1	A/Ghana/163/2008	2008	19.8959	0.7211
H1N1	A/Ghana/FS-09-718/2009	2009	20.1859	1.6206
H1N1	A/Ghana/FS-09-791/2009	2009	19.9625	1.4854
H1N1	A/Gyeonggibuk/4500/2008	2008	21.9849	-1.0526
H1N1	A/HongKong/18106/2009	2009	23.2303	1.2694
H1N1	A/HongKong/1856/2008	2008	19.7414	0.3398
H1N1	A/HongKong/1870/2008	2008	20.8250	-0.8588
H1N1	A/HongKong/1988/2009	2009	20.6131	1.4074
H1N1	A/HongKong/2652/2006	2006	20.2921	-0.8409
H1N1	A/HongKong/3176/2008	2008	21.1201	0.4087
H1N1	A/HongKong/33597/2009	2009	22.6787	1.8423
H1N1	A/HongKong/34079/2009	2009	23.0592	1.5872
H1N1	A/Iceland/8064/2009	2009	18.2482	1.7580
H1N1	A/Iceland/8599/2009	2009	21.4606	-0.0269
H1N1	A/Incheon/4532/2008	2008	21.4491	-0.0136
H1N1	A/Madagascar/2121/2007	2007	16.7839	1.2840
H1N1	A/Madagascar/6054/2009	2009	23.0229	0.3415
H1N1	A/Madagascar/6081/2009	2009	22.8305	0.9888
H1N1	A/Marrakech/510/2009	2009	21.8739	0.5607
H1N1	A/Marseille/1148/2009	2009	22.3011	-0.6072
H1N1	A/Mauritius/403/2008	2008	20.5046	0.6176
H1N1	A/Menya/1386/2009	2009	22.9445	2.2622
H1N1	A/Minsk/179/2008	2008	20.9873	1.4209
H1N1	A/Montpellier/2051/2009	2009	21.9116	0.4586
H1N1	A/Moscow/2/2009	2009	19.6788	0.7506
H1N1	A/Netherlands/345/2007	2007	19.2190	0.5715
H1N1	A/Paraguay/61/2009	2009	19.4088	0.6642
H1N1	A/Paris/577/2007	2007	20.7258	1.0875
H1N1	A/Paris/781/2008	2008	20.3477	1.0223
H1N1	A/Perth/200/2008	2008	20.9080	-0.3664
H1N1	A/Rabat/109/2009	2009	21.9463	1.1466
H1N1	A/Seychelles/2239/2008	2008	20.7232	0.4973
H1N1	A/Singapore/10/2009	2009	20.9418	0.8432
H1N1	A/SolomonIslands/3/2006	2006	19.2555	0.0464
H1N1	A/SouthDakota/6/2007	2007	21.1712	0.0581
H1N1	A/StPetersburg/12/2008	2008	20.3874	-1.4095
H1N1	A/StPetersburg/5/2008	2008	20.2822	-0.5231
H1N1	A/Wisconsin/13/2009	2009	18.7737	-0.8753
H1N1	A/Zagreb/1982/2008	2008	20.0186	-0.3612
H1N1	A/Siena/10/1989	1989	7.2941	-0.3376
H1N1	A/Siena/9/1989	1989	7.9760	-1.1562
H1N1	A/HongKong/2387/2007	2007	20.8565	0.4578
H1N1	A/HongKong/2613/2007	2007	19.9007	0.5051
H1N1	A/Incheon/2647/2007	2007	21.8584	0.9865
H1N1	A/Johannesburg/141/2007	2007	21.2684	-0.4834
H1N1	A/Johannesburg/67/2007	2007	20.4655	-1.3474
H1N1	A/Mauritius/543/2007	2007	20.2868	-1.6980
H1N1	A/Pennsylvania/1/2007	2007	16.7147	1.0036
H1N1	A/Peru/1169/2007	2007	19.6211	-2.1697
H1N1	A/StPetersburg/10/2007	2007	17.8653	2.4170
H1N1	A/Texas/5/2007	2007	20.9958	0.6455
H1N1	A/Tula/5/2007	2007	16.8139	1.4453
H1N1	A/Ulaanbaatar/116/2007	2007	21.2220	-0.6888
H1N1	A/Ulaanbaatar/2212/2007	2007	20.5139	-0.7625
H1N1	A/USSR/92/1977	1977	0.0578	0.3584
Vic	B/AnnArbor/1/1986	1986	-0.1058	0.0944
Vic	B/Beijing/1/1987	1987	-0.8877	-1.0881
Vic	B/Victoria/2/1987	1987	4.0879	1.1552
Vic	B/Aichi/5/1988	1988	1.3396	1.5172
Vic	B/Texas/37/1988	1988	1.2163	0.5425
Vic	B/Ohio/10/1988	1988	1.2242	0.4952
Vic	B/Chengdu/54/1988	1988	0.3880	1.1054
Vic	B/Osaka/c19/1993	1993	2.9021	2.1215
Vic	B/Guangdong/5/1994	1994	3.4515	-0.6452
Vic	B/Kagoshima/15/1994	1994	3.7774	0.2712
Vic	B/Osaka/491/1997	1997	4.8812	-3.3319
Vic	B/Shandong/7/1997	1997	6.3201	-0.2614
Vic	B/Beijing/243/1997	1997	4.9248	-0.6905
Vic	B/HongKong/335/2001	2001	4.6622	-1.4124
Vic	B/HongKong/330/2001	2001	5.4941	-0.3816
Vic	B/HongKong/22/2001	2001	6.5833	-0.3745
Vic	B/Oman/16296/2001	2001	4.7567	-0.9737
Vic	B/Philippines/5072/2001	2001	5.6705	-0.9878
Vic	B/Malaysia/83077/2001	2001	5.0702	-0.0158
Vic	B/India/7600/2001	2001	4.7454	-0.2866
Vic	B/Tehran/80/2002	2002	6.1768	0.2906
Vic	B/Brisbane/32/2002	2002	5.8252	-0.4895
Vic	B/Dakar/31/2002	2002	5.9254	-0.1838
Vic	B/Milano/5/2002	2002	5.2349	-0.9615
Vic	B/Parma/28/2002	2002	5.8654	-1.2564
Vic	B/Genova/2/2002	2002	5.3072	-2.2508
Vic	B/Trieste/28/2002	2002	4.1228	-0.9143
Vic	B/HongKong/1351/2002	2002	5.3637	0.0857
Vic	B/NewYork/1/2002	2002	6.0723	-0.8659
Vic	B/Trieste/1/2003	2003	7.1038	-1.0539
Vic	B/Roma/3/2003	2003	6.0023	-0.3806
Vic	B/Barcelona/215/2003	2003	5.3864	-0.0380
Vic	B/Lipetsk/17/2003	2003	6.8202	-0.8507
Vic	B/Geneva/5079/2003	2003	6.1648	0.0388
Vic	B/Cheju/303/2003	2003	7.2918	-0.6630
Vic	B/Parma/1/2003	2003	6.0599	-0.8904
Vic	B/Roma/1/2003	2003	6.8247	-0.3237
Vic	B/Roma/2/2003	2003	7.5446	0.7030
Vic	B/Hawaii/13/2004	2004	5.2284	-1.7019
Vic	B/Phitsanulok/2053/2004	2004	7.6464	-1.7293
Vic	B/Malaysia/2506/2004	2004	6.4821	-0.0500
Vic	B/Parma/2/2004	2004	5.3019	0.1745
Vic	B/Parma/3/2004	2004	8.2978	-0.6002
Vic	B/HongKong/45/2005	2005	5.9567	-1.4549
Vic	B/Khabarovsk/14/2005	2005	7.4899	-0.7825
Vic	B/Lisbon/32/2005	2005	7.8596	-1.6533
Vic	B/Romania/700/2005	2005	8.0602	-0.7559
Vic	B/Turkey/389/2005	2005	6.8537	-0.3465
Vic	B/Illinois/13/2005	2005	5.7167	-0.4449
Vic	B/Victoria/505/2005	2005	6.2902	-0.1823
Vic	B/Johannesburg/27/2005	2005	8.1874	-0.4094
Vic	B/Johannesburg/403/2005	2005	8.8549	-1.8103
Vic	B/StPetersburg/17/2006	2006	6.3286	0.4400
Vic	B/HongKong/809/2006	2006	7.4941	-2.9105
Vic	B/NewCaledonia/5/2006	2006	7.7043	0.7943
Vic	B/Victoria/304/2006	2006	6.5073	0.1237
Vic	B/Perth/1/2006	2006	8.0545	-2.6276
Vic	B/Bangladesh/5278/2006	2006	4.8409	1.1715
Vic	B/Texas/39/2006	2006	7.0104	-1.9589
Vic	B/Madagascar/2866/2006	2006	6.4756	-1.1037
Vic	B/Pennsylvania/5/2007	2007	7.0613	0.3652
Vic	B/HongKong/121/2007	2007	7.7571	-3.0737
Vic	B/Osaka/16/2007	2007	6.8299	-1.8515
Vic	B/Odessa/394/2007	2007	8.0642	2.1205
Vic	B/Khabarovsk/26/2007	2007	7.7378	-1.8554
Vic	B/Tula/3/2007	2007	8.5128	0.1616
Vic	B/Astrakhan/88/2007	2007	8.1021	-0.9526
Vic	B/Johannesburg/18/2007	2007	8.1591	-1.8650
Vic	B/Victoria/500/2007	2007	9.8712	-1.2806
Vic	B/Johannesburg/150/2007	2007	10.0347	-1.9000
Vic	B/Hiroshima/320/2007	2007	6.9237	-2.1291
Vic	B/Egypt/80/2007	2007	6.0490	0.6300
Vic	B/Jiangxi/1792/2007	2007	8.1812	0.3897
Vic	B/HongKong/998/2008	2008	8.9523	-2.3715
Vic	B/Hubei/1146/2008	2008	11.2438	0.7678
Vic	B/England/393/2008	2008	9.3334	0.9197
Vic	B/Brisbane/60/2008	2008	9.1166	0.5257
Vic	B/Brisbane/33/2008	2008	9.5944	0.8569
Vic	B/Texas/26/2008	2008	9.0394	-0.8437
Vic	B/Bayern/36/2008	2008	10.7664	-1.1260
Vic	B/Iwate/17/2009	2009	4.5553	-3.3212
Vic	B/Hubei/37/2009	2009	7.5432	-0.4422
Vic	B/Belgrade/1094/2009	2009	5.2977	-2.7735
Vic	B/Singapore/21/2009	2009	3.2244	-1.5399
Vic	B/HongKong/235/2009	2009	2.5334	-2.6755
Vic	B/Okinawa/10/2009	2009	11.7959	0.0250
Vic	B/Sabac/1232/2009	2009	10.8051	-0.8986
Vic	B/Norway/1474/2009	2009	11.5504	0.7854
Vic	B/Madagascar/4254/2009	2009	11.3039	-1.6232
Vic	B/Mauritius/515/2009	2009	13.0027	1.5782
Vic	B/Aichi/3/1998	1998	0.3922	-2.1534
Vic	B/Nagasaki/1/1987	1987	6.0400	-1.2497
Vic	B/Aichi/15/1997	1997	6.2429	-0.3270
Vic	B/Aichi/20/1999	1999	5.2909	-3.9845
Vic	B/Mauritius/219/2002	2002	6.2513	-0.8593
Vic	B/Genoa/55/2002	2002	6.0986	-1.2731
Vic	B/Genoa/33/2002	2002	5.0150	-1.9954
Vic	B/Taiwan/14/2004	2004	6.9355	-2.1306
Vic	B/Taiwan/39/2004	2004	2.9968	0.5199
Vic	B/Taiwan/61/2004	2004	7.7679	-2.9957
Vic	B/Taiwan/74/2004	2004	6.6423	0.5336
Vic	B/Taiwan/75/2004	2004	6.6100	-3.2716
Vic	B/HongKong/1434/2002	2002	5.2720	-1.1420
Vic	B/Hawaii/33/2004	2004	6.4625	-0.7460
Vic	B/Ohio/1/2005	2005	6.3818	-0.1282
Vic	B/Nepal/1120/2005	2005	3.8041	-0.2746
Vic	B/Nepal/1139/2005	2005	5.4561	0.4760
Vic	B/Nepal/1087/2005	2005	6.4223	-0.6925
Vic	B/Nepal/1090/2005	2005	6.4140	-1.1744
Vic	B/Nepal/1092/2005	2005	6.6146	-1.2057
Vic	B/Nepal/1101/2005	2005	7.5121	-0.0338
Vic	B/Nepal/1118/2005	2005	7.1683	-1.1491
Vic	B/Nepal/1122/2005	2005	5.5576	0.9785
Vic	B/Nepal/1131/2005	2005	6.5027	-0.6087
Vic	B/Nepal/1136/2005	2005	5.1297	-1.2697
Vic	B/Johannesburg/449/2006	2006	5.8398	0.5440
Vic	B/Sydney/12/2006	2006	5.8798	0.0703
Vic	B/Philippines/1506/2006	2006	8.2678	-2.0778
Vic	B/Wellington/1/2006	2006	8.6586	-0.1345
Vic	B/Perth/14/2006	2006	7.5735	-2.7879
Vic	B/Johannesburg/508/2006	2006	8.9724	1.2914
Vic	B/Laos/1232/2009	2009	4.3840	-4.1915
Vic	B/Madagascar/6945/2009	2009	11.3892	-2.6538
Vic	B/Madagascar/7002/2009	2009	12.3480	-2.4871
Vic	B/HongKong/514/2009	2009	12.2135	-1.2751
Vic	B/Stockholm/8/2009	2009	11.4639	-1.0633
Vic	B/Stockholm/1/2010	2010	12.6074	-2.6392
Vic	B/Wellington/85/2006	2006	6.9835	-0.8104
Vic	B/Sydney/88/2006	2006	7.6534	-0.3482
Vic	B/Brazil/2937/2008	2008	8.4309	-0.2421
Vic	B/HongKong/90/2008	2008	6.4468	-0.7756
Vic	B/Fujian/1272/2008	2008	6.2742	-0.0590
Vic	B/Texas/34/2008	2008	9.5682	-1.1777
Vic	B/Uruguay/12/2008	2008	9.4709	-2.4931
Vic	B/Wisconsin/27/2008	2008	8.2924	-2.4890
Vic	B/Florida/16/2008	2008	9.0887	-2.6228
Vic	B/Hubei/51/2008	2008	5.2474	-0.6755
Vic	B/Yunnan/1491/2008	2008	8.0263	0.6955
Vic	B/Paris/1762/2009	2009	11.7494	-1.6070
Vic	B/Missouri/1/2009	2009	12.1086	-0.4585
Vic	B/Stockholm/2/2010	2010	11.3651	-0.9031
Vic	B/Odessa/3886/2010	2010	12.2917	-1.9983
Vic	B/Stockholm/3/2010	2010	12.2466	-1.0174
Vic	B/Milano/34/2010	2010	11.6387	-2.2222
Vic	B/Milano/36/2010	2010	11.9257	-3.3841
Vic	B/Stockholm/5/2010	2010	12.7898	-2.4081
Vic	B/Yamaguchi/1/2010	2010	13.8631	-0.6503
Vic	B/Norway/459/2010	2010	13.1489	-1.7809
Vic	B/Moscow/1/2010	2010	13.1438	-1.4096
Vic	B/Moscow/9/2010	2010	11.8040	-1.0596
Vic	B/Moscow/18/2010	2010	11.2993	0.7839
Vic	B/Taiwan/11/2010	2010	10.9042	0.4602
Vic	B/Panama/307237/2010	2010	9.9050	0.3204
Vic	B/Slovakia/1731/2010	2010	12.0937	-1.6222
Vic	B/Tehran/5277/2010	2010	12.0489	-0.3341
Vic	B/Hiroshima/9/2010	2010	11.0110	-1.3350
Vic	B/Stockholm/7/2010	2010	10.9383	-2.2091
Vic	B/Stockholm/9/2010	2010	11.0331	-2.1324
Vic	B/Stockholm/10/2010	2010	11.4139	-2.8407
Vic	B/Agadir/156/2011	2011	11.7219	-1.0857
Vic	B/Voronezh/20/2011	2011	12.5690	-0.6067
Vic	B/Malta/636714/2011	2011	10.7701	1.1314
Vic	B/Cambodia/30/2011	2011	6.6800	0.5207
Vic	B/Santiago/6025/2011	2011	10.5889	0.6320
Vic	B/Nevada/3/2011	2011	10.2543	0.4620
Vic	B/Shanghai/1392/2011	2011	9.2960	-1.8956
Vic	B/AixEnProvence/1795/2011	2011	12.1199	-2.2750
Vic	B/Norway/2368/2011	2011	11.2536	-2.0360
Vic	B/HongKong/1129/2011	2011	14.7937	-3.1069
Vic	B/Norway/2429/2011	2011	12.1277	-2.4820
Vic	B/HongKong/1153/2011	2011	14.7830	-2.1414
Vic	B/Denmark/22/2011	2011	9.9210	-0.2426
Vic	B/Denmark/16/2011	2011	13.8305	-1.6323
Vic	B/Denmark/21/2011	2011	10.3036	-0.8522
Vic	B/Denmark/24/2011	2011	9.7601	-1.5257
Vic	B/Denmark/23/2011	2011	9.6141	-0.6901
Vic	B/DominicanRepublic/5486/2011	2011	8.2840	1.2340
Vic	B/Tokyo/91107/2011	2011	13.4802	-2.8387
Vic	B/Switzerland/5632623/2011	2011	11.8685	-3.3137
Yam	B/Shanghai/12/1987	1987	-0.1324	0.9314
Yam	B/Yamagata/16/1988	1988	0.1947	0.3324
Yam	B/Taiwan/7/1988	1988	-0.0934	-0.2141
Yam	B/HongKong/14/1988	1988	1.3408	-0.7470
Yam	B/Singapore/7/1988	1988	0.8657	0.3755
Yam	B/HongKong/22/1989	1989	0.8353	-1.4664
Yam	B/Bangkok/163/1990	1990	0.8405	-2.5287
Yam	B/Panama/45/1990	1990	1.5088	0.1084
Yam	B/Mie/1/1993	1993	2.6577	0.5642
Yam	B/Beijing/184/1993	1993	2.1427	0.9348
Yam	B/Tokushima/101/1993	1993	2.5442	-3.2422
Yam	B/Harbin/7/1994	1994	3.6585	0.6452
Yam	B/Kobe/1/1994	1994	2.3280	-0.1858
Yam	B/Hebei/3/1994	1994	4.5530	0.1313
Yam	B/Hebei/19/1994	1994	4.9782	0.3216
Yam	B/Tokyo/942/1996	1996	3.4550	-1.3293
Yam	B/Sichuan/379/1999	1999	4.6246	0.8304
Yam	B/Aichi/1/1991	1991	2.5740	-1.4008
Yam	B/Lusaka/270/1999	1999	3.0410	-0.7947
Yam	B/Lusaka/432/1999	1999	3.5288	-0.3520
Yam	B/Yamanashi/166/1998	1998	4.2752	0.5806
Yam	B/Quebec/2/2001	2001	4.6685	0.0767
Yam	B/Quebec/3/2001	2001	4.7183	-1.3366
Yam	B/Quebec/4/2001	2001	3.7858	-0.2267
Yam	B/Quebec/6/2001	2001	5.3097	0.0997
Yam	B/Quebec/7/2001	2001	5.1764	1.0056
Yam	B/Quebec/8/2001	2001	5.0194	0.3491
Yam	B/Quebec/9/2001	2001	5.0898	0.8899
Yam	B/Shiga/T30/1998	1998	3.1661	0.5090
Yam	B/Kadoma/122/1999	1999	4.6956	0.5654
Yam	B/Kadoma/506/1999	1999	6.4193	0.5897
Yam	B/Kadoma/409/2000	2000	3.7943	0.1733
Yam	B/Osaka/1201/2000	2000	2.7049	2.4273
Yam	B/Yamagata/K515/2001	2001	5.7760	-0.1640
Yam	B/Yamagata/K501/2001	2001	3.8671	0.3643
Yam	B/Yamagata/K490/2001	2001	5.6790	-1.2426
Yam	B/Yamagata/K535/2001	2001	5.5285	-0.8066
Yam	B/Yamagata/K298/2001	2001	3.4501	0.4579
Yam	B/Yamagata/K520/2001	2001	3.5724	-0.1399
Yam	B/Yamagata/K508/2001	2001	4.6931	0.3687
Yam	B/Yamagata/K521/2001	2001	4.9460	0.2277
Yam	B/Guangdong/120/2000	2000	4.4331	-0.0856
Yam	B/Shizuoka/15/2001	2001	3.8162	0.1672
Yam	B/Johannesburg/69/2001	2001	3.6418	-0.1307
Yam	B/Taiwan/97271/2001	2001	3.9168	2.4509
Yam	B/NewYork/47/2001	2001	2.3647	-0.1768
Yam	B/Shanghai/361/2002	2002	5.2786	-0.2742
Yam	B/Genoa/48/2002	2002	5.2538	-0.1815
Yam	B/Genoa/56/2002	2002	4.2912	-1.3164
Yam	B/Trieste/7/2002	2002	4.7270	0.6573
Yam	B/Genoa/5/2002	2002	4.8698	0.3913
Yam	B/Genoa/12/2002	2002	7.2055	0.1153
Yam	B/Roma/4/2002	2002	4.4541	-0.4912
Yam	B/Parma/5/2002	2002	2.8726	0.2144
Yam	B/Genova/30/2002	2002	7.0776	0.1794
Yam	B/Trento/3/2002	2002	3.4776	0.2003
Yam	B/Texas/3/2002	2002	5.4483	0.3903
Yam	B/Finland/231/2003	2003	3.1275	-1.5421
Yam	B/Bucharest/795/2003	2003	2.0736	-0.6211
Yam	B/Chanthaburi/218/2003	2003	3.6038	-1.5640
Yam	B/Jiangsu/10/2003	2003	4.7245	-3.5740
Yam	B/Oslo/71/2004	2004	5.6624	-1.8186
Yam	B/Milano/66/2004	2004	4.7354	-1.2859
Yam	B/England/23/2004	2004	6.2771	-1.0929
Yam	B/Lisbon/1/2004	2004	4.6721	-1.2432
Yam	B/Victoria/508/2004	2004	3.3647	0.7010
Yam	B/Brisbane/4/2004	2004	3.8718	-1.0667
Yam	B/Brisbane/5/2004	2004	3.4164	-0.1687
Yam	B/Colorado/4/2004	2004	4.1623	1.4579
Yam	B/Fujian/430/2004	2004	2.7292	-0.1122
Yam	B/Florida/7/2004	2004	5.0958	-0.2786
Yam	B/Taiwan/13/2004	2004	2.9014	0.3272
Yam	B/Taiwan/34/2004	2004	4.1454	0.0897
Yam	B/Taiwan/52/2004	2004	2.5064	-0.9977
Yam	B/Taiwan/68/2004	2004	2.7283	-0.4696
Yam	B/Taiwan/16/2004	2004	2.4854	-0.1685
Yam	B/Taiwan/54/2004	2004	3.1960	-0.5557
Yam	B/Taiwan/69/2004	2004	4.8089	0.0799
Yam	B/Egypt/144/2005	2005	5.6135	1.1735
Yam	B/Lisbon/2/2005	2005	5.1340	-2.2646
Yam	B/Lisbon/3/2005	2005	5.0056	-1.1077
Yam	B/Trieste/23/2005	2005	6.7804	-0.0811
Yam	B/Taiwan/165/2005	2005	4.5257	2.3861
Yam	B/Taiwan/43/2005	2005	2.8344	-0.0011
Yam	B/Taiwan/635/2005	2005	3.5226	2.3545
Yam	B/Taiwan/637/2005	2005	4.8596	-0.3313
Yam	B/Taiwan/81/2005	2005	3.8012	1.6333
Yam	B/Taiwan/98/2005	2005	4.6881	1.8822
Yam	B/Taiwan/102/2005	2005	4.6120	0.0768
Yam	B/Arizona/135/2005	2005	6.3527	-0.1036
Yam	B/Finland/767/2006	2006	5.4110	-1.1396
Yam	B/Taiwan/79/2006	2006	6.3016	0.2754
Yam	B/Florida/4/2006	2006	6.1898	2.1319
Yam	B/Chongqing/18/2007	2007	7.6111	1.4351
Yam	B/Soligorsk/140/2007	2007	5.1603	-0.6910
Yam	B/Novosibirsk/2/2007	2007	4.5064	-0.4826
Yam	B/Jeju/2787/2007	2007	7.5135	0.1129
Yam	B/Brisbane/3/2007	2007	6.1431	1.8750
Yam	B/Sendai/114/2007	2007	5.9254	0.5153
Yam	B/HongKong/441/2007	2007	7.2019	-1.0350
Yam	B/Chelyabinsk/306/2007	2007	6.3848	-0.4673
Yam	B/Perth/12/2007	2007	6.1837	-2.2430
Yam	B/Mauritius/481/2007	2007	6.8637	-1.3525
Yam	B/Johannesburg/90/2007	2007	5.9000	-1.3171
Yam	B/Johannesburg/1197/2007	2007	5.5914	-1.5261
Yam	B/Lyon/1283/2007	2007	6.5374	-0.9169
Yam	B/Ekaterinburg/1/2008	2008	5.9015	-0.9763
Yam	B/Macau/131/2004	2004	6.1558	-0.2467
Yam	B/Taiwan/142/2005	2005	3.4445	-0.9945
Yam	B/Johannesburg/439/2006	2006	7.3217	-0.1830
Yam	B/Waikato/1/2006	2006	5.8148	-0.0459
Yam	B/Barcelona/143/2008	2008	9.1819	-1.0711
Yam	B/England/145/2008	2008	7.1385	-1.5229
Yam	B/Valladolid/18/2008	2008	9.6388	-1.6681
Yam	B/StPetersburg/94/2008	2008	8.7150	-2.1136
Yam	B/Bangladesh/3333/2007	2007	7.2532	0.6334
Yam	B/Brisbane/1/2008	2008	5.3600	1.3568
Yam	B/Brisbane/9/2008	2008	5.7921	-2.1259
Yam	B/Perth/6/2008	2008	5.4933	1.0653
Yam	B/Perth/204/2008	2008	5.2453	0.3744
Yam	B/Ulaanbaatar/1798/2008	2008	7.1943	-1.7163
Yam	B/Indiana/1/2008	2008	7.3519	-2.6328
Yam	B/Santiago/5241/2008	2008	6.7573	-2.1114
Yam	B/Tottori/3/2008	2008	8.5589	-1.5803
Yam	B/Dakar/6/2008	2008	7.7814	-0.1227
Yam	B/Switzerland/1334249/2008	2008	8.9318	-1.2917
Yam	B/Mashad/6/2009	2009	9.0398	-0.9508
Yam	B/Zahedan/7/2009	2009	8.2639	-0.6605
Yam	B/Tehran/8/2009	2009	8.8516	-1.4833
Yam	B/Stockholm/4/2009	2009	9.0492	-0.5265
Yam	B/HongKong/251/2009	2009	9.3691	-1.2151
Yam	B/HongKong/542/2009	2009	8.7534	-1.0191
Yam	B/Turkey/TR-35/2009	2009	8.6418	-1.6460
Yam	B/Turkey/TR-37/2009	2009	9.0134	-0.6297
Yam	B/Wisconsin/1/2010	2010	6.9479	0.8341
Yam	B/Algeria/G486/2010	2010	9.6113	-0.6824
Yam	B/Johannesburg/23/2010	2010	9.0304	-0.1355
Yam	B/HongKong/1832/2010	2010	10.3370	-0.0790
Yam	B/Johannesburg/40/2010	2010	8.4972	-0.9020
Yam	B/HongKong/1895/2010	2010	9.0259	-1.7612
Yam	B/Niedersachsen/1/2010	2010	8.9823	-0.7299
Yam	B/Tehran/5246/2010	2010	8.9255	0.3241
Yam	B/England/110/2010	2010	9.0566	-0.4737
Yam	B/HongKong/2188/2010	2010	9.1392	-2.8751
Yam	B/HongKong/2190/2010	2010	8.5991	-1.6208
Yam	B/Niedersachsen/2/2010	2010	9.0808	-1.9908
Yam	B/NordrheinWestfalen/1/2010	2010	8.9696	-0.9518
Yam	B/Norway/1181/2010	2010	8.7006	-0.9438
Yam	B/Paris/1850/2010	2010	8.1255	-1.1837
Yam	B/Stockholm/6/2010	2010	7.8195	-0.7365
Yam	B/Finland/33/2010	2010	8.3503	3.3568
Yam	B/Finland/39/2010	2010	7.1740	1.9957
Yam	B/England/170/2010	2010	9.7357	-0.1308
Yam	B/England/512/2010	2010	7.9116	-0.3791
Yam	B/Serbia/1894/2011	2011	8.7834	0.2339
Yam	B/Estonia/55669/2011	2011	9.7469	2.8003
Yam	B/Stockholm/12/2011	2011	7.0718	-0.1222
Yam	B/Texas/6/2011	2011	5.3978	-2.3651
Yam	B/Yopougon/GR882/2011	2011	8.7600	0.0005
Yam	B/Yopougon/GR926/2011	2011	7.6787	-0.8676
Yam	B/HongKong/1127/2011	2011	8.6299	0.1618
Yam	B/Catalonia/S4125/2011	2011	9.6923	-0.8008
Yam	B/Catalonia/S4251/2011	2011	8.6001	-1.3334
Yam	B/Yopougon/GR852/2011	2011	9.5044	-0.1934
Yam	B/Ghana/FS-11-1827/2011	2011	9.4929	-0.5710
Yam	B/Paris/1870/2011	2011	9.6753	-0.6181
Yam	B/Paris/1900/2011	2011	8.7078	-0.5929
Yam	B/Ghana/FS-11-1994/2011	2011	9.7243	0.1883
Yam	B/Ghana/FS-11-1995/2011	2011	9.7387	0.4574
Yam	B/Israel/20/2011	2011	9.3840	0.6675
Yam	B/Sakai/36/2011	2011	9.5783	0.0161
Yam	B/Turkey/17/2011	2011	9.2409	-0.3429
Yam	B/Dakar/5/2011	2011	8.7694	-1.4323
Yam	B/Dakar/8/2011	2011	8.5331	-0.6128
