# Supplementary material for: Integrating influenza antigenic dynamics with molecular evolution
Source: eLife. 2014 Feb 4;3:e01914. doi: 10.7554/eLife.01914 (PMC3909918; doi:10.7554/eLife.01914)
Supplement: Figure 10—source data 1. — DOI: http://dx.doi.org/10.7554/eLife.01914.017 [file elife01914s003.tsv]

type	name	year	ag1	ag2	potency
virus	A/Rotterdam/577/1980	1980.	-6.9832	-3.9938	na
virus	A/ChristChurch/2/1988	1988.	-2.8774	-3.87	na
virus	A/Netherlands/241/1993	1993.	4.7033	3.9962	na
virus	A/HongKong/55/1994	1994.	5.5412	3.2813	na
virus	A/England/7/1994	1994.	7.9809	2.12	na
virus	A/Johannesburg/33/1994	1994.	5.798	6.4639	na
virus	A/Johannesburg/47/1994	1994.	3.3392	6.3114	na
virus	A/Netherlands/1/1995	1995.	5.1528	4.9152	na
virus	A/HongKong/32/1995	1995.	4.6899	3.9348	na
virus	A/Bilthoven/15793/1968	1968.	-15.0344	3.5187	na
virus	A/Bilthoven/16190/1968	1968.	-15.6443	4.3512	na
virus	A/Bilthoven/16398/1968	1968.	-13.8236	3.9902	na
virus	A/HongKong/1/1968	1968.	-15.4266	4.9187	na
virus	A/Bilthoven/808/1969	1969.	-14.7866	2.9006	na
virus	A/Bilthoven/908/1969	1969.	-14.2916	4.5925	na
virus	A/Bilthoven/17938/1969	1969.	-14.5	5.15	na
virus	A/Bilthoven/93/1970	1970.	-14.8388	3.3857	na
virus	A/Bilthoven/2668/1970	1970.	-14.7351	5.6603	na
virus	A/Bilthoven/6449/1971	1971.	-13.6064	7.4097	na
virus	A/Bilthoven/21438/1971	1971.	-12.6025	5.1844	na
virus	A/Bilthoven/21801/1971	1971.	-15.8004	3.9075	na
virus	A/HongKong/107/1971	1971.	-16.7535	1.8582	na
virus	A/Bilthoven/6022/1972	1972.	-14.6817	3.2124	na
virus	A/Bilthoven/21793/1972	1972.	-13.8775	2.2432	na
virus	A/Bilthoven/23290/1972	1972.	-14.8064	1.7561	na
virus	A/Bilthoven/23337/1972	1972.	-14.0315	1.7361	na
virus	A/England/42/1972	1972.	-14.6437	2.941	na
virus	A/Bilthoven/552/1973	1973.	-12.966	0.8634	na
virus	A/Bilthoven/748/1973	1973.	-13.8354	0.9588	na
virus	A/Bilthoven/3517/1973	1973.	-12.6836	1.7044	na
virus	A/PortChalmers/1/1973	1973.	-12.7455	1.4446	na
virus	A/Bilthoven/5146/1974	1974.	-13.8367	0.0606	na
virus	A/Bilthoven/5930/1974	1974.	-13.661	1.8368	na
virus	A/Bilthoven/5931/1974	1974.	-11.2954	2.5188	na
virus	A/Bilthoven/7398/1974	1974.	-14.4473	-0.6409	na
virus	A/Bilthoven/9459/1974	1974.	-12.4934	0.997	na
virus	A/Bilthoven/4273/1975	1975.	-13.9766	-0.4407	na
virus	A/Bilthoven/334/1975	1975.	-13.7128	0.1566	na
virus	A/Bilthoven/1843/1975	1975.	-14.3795	0.3813	na
virus	A/Bilthoven/2600/1975	1975.	-13.7874	0.1313	na
virus	A/Bilthoven/2813/1975	1975.	-14.5879	1.146	na
virus	A/Victoria/3/1975	1975.	-10.1599	0.3171	na
virus	A/Bilthoven/5168/1976	1976.	-9.8486	0.6871	na
virus	A/Bilthoven/628/1976	1976.	-8.6911	-1.9065	na
virus	A/Bilthoven/1761/1976	1976.	-8.7059	1.0858	na
virus	A/Bilthoven/2271/1976	1976.	-8.8909	-1.0016	na
virus	A/Bilthoven/5029/1976	1976.	-7.5275	1.3168	na
virus	A/Bilthoven/5657/1976	1976.	-8.6728	0.9025	na
virus	A/Bilthoven/6545/1976	1976.	-8.4251	0.8957	na
virus	A/Amsterdam/1609/1977	1977.	-9.7263	0.6462	na
virus	A/Bilthoven/3895/1977	1977.	-8.9381	0.9222	na
virus	A/Rotterdam/5828/1977	1977.	-10.1033	1.0587	na
virus	A/Rotterdam/8179/1977	1977.	-9.1714	1.0924	na
virus	A/Texas/1/1977	1977.	-8.8176	-4.6857	na
virus	A/Bangkok/1/1979	1979.	-7.8474	-6.3617	na
virus	A/Netherlands/209/1980	1980.	-7.0846	-3.3708	na
virus	A/Lyon/2380/1981	1981.	-6.0402	-3.7894	na
virus	A/Bilthoven/4791/1981	1981.	-6.3262	-2.7049	na
virus	A/Netherlands/233/1982	1982.	-6.6852	-3.4371	na
virus	A/Netherlands/241/1982	1982.	-6.6073	-3.3112	na
virus	A/Bilthoven/10684/1982	1982.	-6.6869	-3.6243	na
virus	A/Philippines/2/1982	1982.	-5.8714	-5.751	na
virus	A/Oslow/13676/1983	1983.	-5.5592	-4.0542	na
virus	A/Caen/1/1984	1984.	-5.3707	-1.4071	na
virus	A/Netherlands/330/1985	1985.	-5.2821	-2.7391	na
virus	A/Stockholm/10/1985	1985.	-5.1465	-2.1781	na
virus	A/Wellington/4/1985	1985.	-4.582	-2.0403	na
virus	A/Netherlands/333/1985	1985.	-5.2611	-1.0325	na
virus	A/Guildford/V728/1985	1985.	-3.5442	-3.0442	na
virus	A/Colorado/2/1986	1986.	-5.0654	-3.6183	na
virus	A/Leningrad/360/1986	1986.	-3.4496	-5.4414	na
virus	A/Sichuan/2/1987	1987.	-4.2543	1.7538	na
virus	A/Victoria/7/1987	1987.	-1.2127	-2.8102	na
virus	A/Shanghai/11/1987	1987.	-2.7725	1.5917	na
virus	A/Netherlands/450/1988	1988.	-1.7174	-0.9312	na
virus	A/Victoria/1/1988	1988.	-0.8392	-3.3725	na
virus	A/Stockholm/12/1988	1988.	-3.4993	-0.5254	na
virus	A/England/427/1988	1988.	-1.8152	-1.0101	na
virus	A/Netherlands/620/1989	1989.	-2.0708	-0.0055	na
virus	A/England//1989	1989.	-2.6334	-0.5583	na
virus	A/Geneva/5007/1989	1989.	-1.8118	-0.3332	na
virus	A/Guizhou/54/1989	1989.	-2.1245	2.078	na
virus	A/HongKong/1/1989	1989.	-2.2008	-1.1485	na
virus	A/Netherlands/650/1989	1989.	-2.7978	1.2085	na
virus	A/Netherlands/738/1989	1989.	-4.7458	1.9932	na
virus	A/Singapore/35/1989	1989.	-2.2279	-0.2992	na
virus	A/Singapore/40/1989	1989.	-0.9513	-1.4777	na
virus	A/Wellington/5/1989	1989.	-3.5559	1.5965	na
virus	A/Beijing/353/1989	1989.	0.697	-3.9852	na
virus	A/Beijing/352/1989	1989.	1.4162	-0.2708	na
virus	A/Atlanta/211/1989	1989.	-1.561	-1.273	na
virus	A/Singapore/34/1989	1989.	0.0297	-1.549	na
virus	A/Singapore/36/1989	1989.	-0.8416	1.1848	na
virus	A/Singapore/53/1989	1989.	-0.9826	-2.2712	na
virus	A/Victoria/1/1989	1989.	-5.0961	1.791	na
virus	A/Victoria/2/1990	1990.	1.0638	-2.9877	na
virus	A/Wellington/3/1990	1990.	1.6858	-2.1568	na
virus	A/Memphis/2/1990	1990.	-2.7303	0.3299	na
virus	A/Seoul/1/1990	1990.	-2.5252	0.051	na
virus	A/Memphis/5/1990	1990.	-1.9685	-3.5503	na
virus	A/Shanghai/24/1990	1990.	-0.4848	2.2981	na
virus	A/Lyon/1149/1991	1991.	2.4231	-1.2304	na
virus	A/Netherlands/891/1991	1991.	0.6049	-2.4356	na
virus	A/Canberra/1/1991	1991.	-2.6096	-1.8477	na
virus	A/England/260/1991	1991.	-0.0054	-2.7872	na
virus	A/England/261/1991	1991.	2.5645	-0.4991	na
virus	A/Madrid/G12/1991	1991.	0.4498	-2.4675	na
virus	A/Netherlands/816/1991	1991.	0.3408	-2.8687	na
virus	A/Geneva/5366/1991	1991.	-1.8768	0.3525	na
virus	A/Lyon/1182/1991	1991.	2.0711	-1.956	na
virus	A/Geneva/6447/1991	1991.	2.1905	-3.0224	na
virus	A/Lyon/1189/1991	1991.	1.2415	-2.7703	na
virus	A/Lyon/1276/1991	1991.	3.2995	-1.972	na
virus	A/Lyon/1337/1991	1991.	1.3866	-0.5641	na
virus	A/Lyon/1373/1991	1991.	1.6796	-2.8668	na
virus	A/Lyon/1594/1991	1991.	1.3151	-3.3789	na
virus	A/Lyon/23672/1991	1991.	1.4616	-4.6568	na
virus	A/Lyon/24103/1991	1991.	0.2726	-3.434	na
virus	A/Lyon/24222/1991	1991.	1.7974	-2.1227	na
virus	A/Stockholm/20/1991	1991.	1.1073	-2.6791	na
virus	A/Victoria/33/1992	1992.	-0.1061	-1.5286	na
virus	A/Amsterdam/4112/1992	1992.	1.0785	-2.347	na
virus	A/Enschede/1285/1992	1992.	0.8276	-3.4494	na
virus	A/Finland/220/1992	1992.	2.1722	-2.8782	na
virus	A/Madrid/G58/1992	1992.	1.9375	-3.0207	na
virus	A/Nijmegen/3129/1992	1992.	0.9596	-2.7267	na
virus	A/Netherlands/819/1992	1992.	1.3341	-2.1344	na
virus	A/Netherlands/935/1992	1992.	0.6563	-2.596	na
virus	A/Paris/583/1992	1992.	0.4218	-4.1481	na
virus	A/Paris/614/1992	1992.	0.7031	-3.3024	na
virus	A/SouthAustralia/8/1992	1992.	1.4956	-4.7057	na
virus	A/SouthAustralia/23/1992	1992.	1.2782	-4.6303	na
virus	A/SouthAustralia/27/1992	1992.	3.0586	-3.2262	na
virus	A/Stockholm/7/1992	1992.	0.4327	-4.6127	na
virus	A/Victoria/68/1992	1992.	0.9324	-2.0268	na
virus	A/Paris/467/1992	1992.	0.296	-2.6273	na
virus	A/Tilburg/5957/1992	1992.	0.958	-3.0517	na
virus	A/Beijing/32/1992	1992.	0.6848	3.9704	na
virus	A/Finland/247/1992	1992.	3.8302	4.5809	na
virus	A/Netherlands/938/1992	1992.	0.526	3.212	na
virus	A/Sendai/C273/1992	1992.	2.2067	6.3031	na
virus	A/Stockholm/12/1992	1992.	3.1704	3.347	na
virus	A/Stockholm/13/1992	1992.	0.6367	-2.0088	na
virus	A/Umea/1982/1992	1992.	2.5098	-0.2596	na
virus	A/Umea/2000/1992	1992.	1.5476	-2.4819	na
virus	A/Finland/218/1992	1992.	2.3194	-4.1238	na
virus	A/Geneva/5113/1992	1992.	1.0412	-4.3222	na
virus	A/Houston/56798/1992	1992.	1.698	-3.765	na
virus	A/Houston/56829/1992	1992.	1.4548	-2.5486	na
virus	A/Houston/56941/1992	1992.	1.9921	-3.2372	na
virus	A/Nijmegen/3126/1992	1992.	0.7541	-3.3625	na
virus	A/Netherlands/823/1992	1992.	1.5618	-2.3045	na
virus	A/Paris/320/1992	1992.	0.6408	-3.2305	na
virus	A/Paris/325/1992	1992.	0.8679	-3.1415	na
virus	A/Paris/407/1992	1992.	0.2152	-4.4882	na
virus	A/Paris/417/1992	1992.	2.0212	-1.1742	na
virus	A/Paris/424/1992	1992.	1.6403	-3.4207	na
virus	A/Paris/457/1992	1992.	-1.0491	-5.1684	na
virus	A/Paris/490/1992	1992.	1.4929	-2.684	na
virus	A/Paris/512/1992	1992.	2.1329	-4.7638	na
virus	A/Paris/548/1992	1992.	0.5511	-4.8643	na
virus	A/Paris/564/1992	1992.	2.3269	-2.1905	na
virus	A/Paris/597/1992	1992.	2.7171	-3.0632	na
virus	A/Rotterdam/100540/1992	1992.	1.0885	-3.1364	na
virus	A/Stockholm/8/1992	1992.	2.2567	-1.9736	na
virus	A/Madrid/G102/1993	1993.	3.5514	3.673	na
virus	A/Madrid/G252/1993	1993.	6.5712	1.1168	na
virus	A/Akita/4/1993	1993.	3.9392	5.7807	na
virus	A/Enschede/5458/1993	1993.	2.8713	-1.1203	na
virus	A/Madrid/G101/1993	1993.	0.7528	-2.4825	na
virus	A/Madrid/G109/1993	1993.	3.8779	3.6221	na
virus	A/Madrid/G116/1993	1993.	2.4217	-2.4046	na
virus	A/Madrid/G122/1993	1993.	4.2045	3.9553	na
virus	A/Madrid/G130/1993	1993.	0.9911	4.0325	na
virus	A/Netherlands/3/1993	1993.	3.3181	1.4855	na
virus	A/Netherlands/17/1993	1993.	1.7396	2.7385	na
virus	A/Netherlands/101/1993	1993.	0.6665	4.6401	na
virus	A/Netherlands/115/1993	1993.	1.8088	4.7498	na
virus	A/Netherlands/126/1993	1993.	0.9845	5.7067	na
virus	A/Netherlands/165/1993	1993.	1.8316	-4.0811	na
virus	A/Netherlands/179/1993	1993.	2.4158	2.8126	na
virus	A/Paris/287/1993	1993.	2.8328	-2.1767	na
virus	A/Shiga/6/1993	1993.	4.1383	6.6474	na
virus	A/Yamagata/56/1993	1993.	3.6574	5.7953	na
virus	A/Yamagata/61/1993	1993.	2.1479	7.3108	na
virus	A/Yamagata/62/1993	1993.	3.2408	6.668	na
virus	A/Netherlands/399/1993	1993.	5.5486	0.3158	na
virus	A/Shangdong/9/1993	1993.	3.4816	6.1842	na
virus	A/Lyon/672/1993	1993.	3.485	4.4641	na
virus	A/Lyon/1803/1993	1993.	3.7288	4.0134	na
virus	A/Netherlands/357/1993	1993.	3.5255	3.7203	na
virus	A/Netherlands/371/1993	1993.	3.7078	5.0521	na
virus	A/Netherlands/372/1993	1993.	6.678	0.4907	na
virus	A/Netherlands/398/1993	1993.	3.8743	3.5956	na
virus	A/Netherlands/440/1993	1993.	2.396	3.8183	na
virus	A/Oslow/2219/1993	1993.	4.221	3.3013	na
virus	A/Oslow/2352/1993	1993.	2.2608	4.71	na
virus	A/Stockholm/20/1993	1993.	4.765	2.8056	na
virus	A/Victoria/104/1993	1993.	4.1446	3.9577	na
virus	A/Wellington/59/1993	1993.	4.1082	5.4279	na
virus	A/Singapore/19/1993	1993.	5.7076	0.6494	na
virus	A/Lyon/1815/1993	1993.	4.9377	3.3463	na
virus	A/Lyon/22686/1993	1993.	3.232	5.1448	na
virus	A/Lyon/23602/1993	1993.	4.5602	3.1653	na
virus	A/Singapore/3/1993	1993.	2.0208	4.0296	na
virus	A/Guangdong/25/1993	1993.	3.882	5.781	na
virus	A/Scotland/142/1993	1993.	2.4122	2.2107	na
virus	A/Scotland/160/1993	1993.	5.0244	4.7304	na
virus	A/HongKong/1/1994	1994.	4.7299	3.9962	na
virus	A/HongKong/2/1994	1994.	3.9498	3.1362	na
virus	A/HongKong/56/1994	1994.	5.3443	3.8142	na
virus	A/SouthAustralia/15/1994	1994.	5.3642	3.5456	na
virus	A/SouthAustralia/25/1994	1994.	5.082	4.1432	na
virus	A/Netherlands/18/1994	1994.	5.0781	2.8201	na
virus	A/Finland/338/1995	1995.	6.0416	1.4068	na
virus	A/Stockholm/506/1995	1995.	4.8861	2.5075	na
virus	A/Geneva/AI9509/1995	1995.	5.1631	1.2154	na
virus	A/Finland/339/1995	1995.	7.9865	1.3284	na
virus	A/HongKong/3/1995	1995.	4.9509	2.9324	na
virus	A/Finland/381/1995	1995.	8.9162	4.0402	na
virus	A/HongKong/38/1995	1995.	5.2532	2.9522	na
virus	A/HongKong/49/1995	1995.	6.676	1.78	na
virus	A/HongKong/55/1995	1995.	5.5173	1.4742	na
virus	A/Lyon/2279/1995	1995.	4.9709	1.5044	na
virus	A/Nanchang/933/1995	1995.	5.6593	0.9669	na
virus	A/Netherlands/271/1995	1995.	8.5537	2.2435	na
virus	A/Victoria/75/1995	1995.	4.3358	2.2271	na
virus	A/Wuhan/359/1995	1995.	6.2154	-0.5018	na
virus	A/Brisbane/8/1996	1996.	5.9507	-0.8045	na
virus	A/Geneva/3958/1996	1996.	6.5691	0.7933	na
virus	A/HongKong/20/1996	1996.	6.8662	0.4992	na
virus	A/HongKong/42/1996	1996.	4.6955	4.3356	na
virus	A/HongKong/357/1996	1996.	6.1271	0.79	na
virus	A/HongKong/358/1996	1996.	6.0087	-0.2912	na
virus	A/HongKong/434/1996	1996.	4.5749	6.4782	na
virus	A/Netherlands/91/1996	1996.	4.1413	4.269	na
virus	A/Singapore/1/1996	1996.	5.6883	0.0843	na
virus	A/Lyon/1781/1996	1996.	6.268	1.0019	na
virus	A/HongKong/1/1997	1997.	5.9768	-0.6892	na
virus	A/Nice/491/1997	1997.	7.6635	-0.663	na
virus	A/Auckland/10/1997	1997.	9.2453	-3.2228	na
virus	A/HongKong/280/1997	1997.	7.819	-0.053	na
virus	A/Netherlands/300/1997	1997.	9.3413	-2.8529	na
virus	A/Sydney/5/1997	1997.	10.4832	-3.2111	na
virus	A/Johannesburg/10/1997	1997.	5.3492	-0.3284	na
virus	A/Oslow/21/1997	1997.	7.2799	-0.1298	na
virus	A/Oslow/244/1997	1997.	5.1646	-0.0274	na
virus	A/Netherlands/5/1998	1998.	5.8044	0.2778	na
virus	A/Netherlands/414/1998	1998.	9.5578	-1.8692	na
virus	A/Netherlands/462/1998	1998.	9.7415	-2.7675	na
virus	A/Netherlands/427/1998	1998.	10.6708	-2.7075	na
virus	A/Moscow/10/1999	1999.	8.5736	-3.2862	na
virus	A/Netherlands/301/1999	1999.	10.5695	-2.7728	na
virus	A/Panama/2007/1999	1999.	10.0462	-1.3185	na
virus	A/Netherlands/3/2000	2000.	11.319	-0.97	na
virus	A/Netherlands/118/2001	2001.	10.7213	-2.1411	na
virus	A/Netherlands/126/2001	2001.	11.5352	-0.9057	na
virus	A/Netherlands/124/2001	2001.	11.5075	-1.6175	na
virus	A/Netherlands/1/2002	2002.	12.2592	0.5111	na
virus	A/Netherlands/120/2002	2002.	9.7239	-1.7179	na
virus	A/Fujian/411/2002	2002.	15.6149	-2.1654	na
virus	A/Netherlands/22/2003	2003.	14.3527	1.2986	na
virus	A/Netherlands/213/2003	2003.	13.0992	-1.8003	na
virus	A/Netherlands/217/2003	2003.	14.3415	-1.6546	na
virus	A/Netherlands/222/2003	2003.	13.8108	-1.0375	na
virus	A/Finland/170/2003	2003.	13.5403	-0.6427	na
virus	A/Netherlands/20/2003	2003.	10.5199	-0.7477	na
virus	AL/4382/82	1982.	-5.7821	-4.1453	na
virus	OK/5/88	1988.	-1.1485	-4.1746	na
virus	AT/3572DASH5/88	1988.	-2.8603	-2.1064	na
virus	EI/3447/89	1989.	-2.0395	-0.122	na
virus	WK/1/89	1989.	-2.7217	0.4616	na
virus	OV/31/92	1992.	-0.2213	-2.4825	na
serum	CC/4/85	1985.	-6.6066	-3.1901	10.1293
serum	NL/330/85	1985.	-5.1178	-2.1625	11.3219
serum	NL/450/88	1988.	-2.5695	-1.0277	13.3219
serum	WE/4/85	1985.	-3.7217	-1.9598	12.3219
serum	PR/413/94	1994.	5.287	3.6211	11.3219
serum	TE/1A/77	1977.	-8.5129	-2.9076	10.9887
serum	PH/2/82	1982.	-5.9178	-5.2068	12.3219
serum	VI/7/87	1987.	-1.6669	-1.8335	11.3219
serum	SI/2/87	1987.	-3.542	-0.3164	11.9887
serum	EN/496/80	1980.	-6.6884	-4.939	12.3219
serum	HK/1/68	1968.	-14.7642	5.382	10.3219
serum	EN/42/72	1972.	-12.3684	3.7102	12.3219
serum	PC/1/73	1973.	-12.3422	0.5667	11.3219
serum	VI/3A/75	1975.	-9.7302	2.0733	11.3219
serum	LE/360/86	1986.	-5.7577	-2.8024	11.3219
serum	BA/1/79	1979.	-6.7276	-6.1474	10.3219
serum	SL/840/74	1974.	-13.9615	-1.1186	11.3219
serum	BI/21793/72	1972.	-13.8746	2.9811	10.3219
serum	BI/5930/74	1974.	-12.7218	1.1645	10.3219
serum	AM/1609/77	1977.	-7.1933	0.6047	11.3219
serum	BI/2461/78	1978.	-6.7804	-4.9645	11.8218
serum	RD/577/80	1980.	-6.5364	-5.7746	12.3219
serum	NL/209/80	1980.	-8.0175	-5.3151	12.3219
serum	NL/233/82	1982.	-7.7031	-4.2649	11.3219
serum	NL/241/82	1982.	-7.6491	-4.8071	12.3219
serum	ST/10/85	1985.	-4.4762	-1.8144	11.8218
serum	VI/2/90	1990.	0.2846	-3.2079	12.3219
serum	LY/1149/91	1991.	1.993	-1.7716	11.3219
serum	MA/G252/93	1993.	5.5256	2.4034	10.0715
serum	NL/1/95	1995.	5.8101	5.3582	12.3219
serum	NL/218/95	1995.	6.2774	4.2941	11.7065
serum	NL/172/96	1996.	7.2482	1.2151	11.3219
serum	TE/1B/77	1977.	-8.4987	-3.3213	13.3219
serum	BA/2/79	1979.	-5.7199	-3.2146	11.3219
serum	CE/1B/84	1984.	-4.6714	-2.3197	9.3219
serum	CO/2/86	1986.	-3.3926	-2.8248	13.3219
serum	BE/353/89	1989.	0.6164	-1.1912	12.3219
serum	VI/3C/75	1975.	-9.3627	-0.4278	11.3219
serum	SH/11/87	1987.	-3.4604	0.2924	13.3219
serum	GD/25/93	1993.	6.5072	6.0006	12.9069
serum	JO/33/94	1994.	6.3727	5.3059	12.9069
serum	NL/47/95	1995.	6.5675	2.7321	10.9069
serum	NA/933/95	1995.	8.395	1.009	10.3219
serum	LY/2279/95	1995.	7.5796	2.9057	12.1293
serum	SP/1/96	1996.	6.1296	-0.8742	11.5718
serum	AU/10/97	1997.	9.1	-1.8309	12.1144
serum	NL/5/98	1998.	7.8084	1.3966	12.3219
serum	NL/18/94	1994.	8.0835	2.4826	11.9069
serum	HK/107/71	1971.	-18.9282	1.1005	12.3219
serum	PH/2V/82	1982.	-7.6652	-3.6228	11.2761
serum	BE/32V/92	1992.	1.1627	3.6504	10.0941
serum	NL/286/97	1997.	6.179	0.5607	9.9069
serum	SY/5V/97	1997.	10.4148	-4.3148	12.9069
serum	GU/54/89	1989.	-2.3495	0.7867	13.3219
serum	NL/333/85	1985.	-6.7624	-2.9075	10.3219
serum	CE/1A/84	1984.	-6.2874	-2.8858	10.3219
serum	SH/31/80	1980.	-6.4253	-3.6622	9.9069
serum	NL/620/89	1989.	-1.6585	-1.1243	14.3219
serum	BE/32A/92	1992.	3.1631	2.8129	10.4828
serum	HK/34/90	1990.	-0.2367	2.0175	13.3219
serum	BE/32B/92	1992.	2.4584	2.5534	9.8218
serum	FI/338/95	1995.	6.5944	3.9117	13.3219
serum	SD/9/93	1993.	3.74	3.8276	12.1293
serum	OS/2352/93	1993.	3.5886	4.3773	10.8796
serum	GE/A9509/95	1995.	5.1019	3.0432	11.4681
serum	BR/8/96	1996.	7.0603	0.799	11.5718
serum	SY/5B/97	1997.	8.282	-3.5514	12.9069
serum	SY/5A/97	1997.	9.6055	-2.4232	11.9894
serum	WU/359B/95	1995.	7.8853	0.6036	11.3219
serum	MW/10/99	1999.	10.8823	-2.1563	11.7752
serum	SY/5HAY/97	1997.	11.7629	-2.2829	11.9069
serum	NL/1/02	2002.	9.5869	-1.1865	11.3219
serum	PM/2007/99	1999.	11.9555	-1.9005	11.7258
serum	NL/126/01	2001.	10.9869	-1.7737	11.3219
serum	NL/118/01	2001.	10.7199	-1.6601	11.5182
serum	FU/411/02	2002.	14.9851	-0.3846	12.9885
serum	NL/88/03	2003.	11.4371	-1.3297	11.9069
serum	NL/22/03	2003.	14.0698	-1.7521	12.5365
serum	NL/124/01	2001.	11.6492	-2.6414	11.9069
